# Supplementary material for: Risk Factors for the Development of Nontuberculous Mycobacteria Pulmonary Disease during Long-Term Follow-Up after Lung Cancer Surgery
Source: Diagnostics (Basel). 2022 Apr 27;12(5):1086. doi: 10.3390/diagnostics12051086 (PMC9139784; doi:10.3390/diagnostics12051086)
Supplement: Supplementary file 1 [file diagnostics-12-01086-s001.zip]

Archive with 1 entries (1 files):
- diagnostics-1633826-SI.pdf
